# Supplementary material for: Retinal Oxygen Extraction in Patients with Primary Open-Angle Glaucoma
Source: Int J Mol Sci. 2022 Sep 5;23(17):10152. doi: 10.3390/ijms231710152 (PMC9456494; doi:10.3390/ijms231710152)
Supplement: Supplementary file 1 [file ijms-23-10152-s001.zip]

Archive with 1 entries (1 files):
- ijms-1837071-supplementary.pdf
